# Supplementary material for: Colon Stem Cell and Crypt Dynamics Exposed by Cell Lineage Reconstruction
Source: PLoS Genet. 2011 Jul 28;7(7):e1002192. doi: 10.1371/journal.pgen.1002192 (PMC3145618; doi:10.1371/journal.pgen.1002192)
Supplement: Table S1 — Microsatellites panel. Description of the microsatellite loci used in our experiments. The table contains the loci names, their size and forward and reverse sequences. Loci name (first column): [Organism type][Chromosome]_[Basic unit][number of repeats]_[serial number]. Organism type is M for mouse; Chromosome can be a number or the letter X. (XLS) [file pgen.1002192.s006.xls]

## Sheet: Mouse
Name	Size (bp)	Forward primer	Reverse primer
MX_T32_1	111	CCACAGAGCAACTGAAATGAGG	TCCCTCGATGCCACTAGAACAC
MX_A43_1	200	ACAGGGGAAGGGGAAACAACC	GGTTTCCCACTTGTAGAACAGTTTGC
MX_AC30_1	305	TCCTGTTAAGAGACCATCACAGTGG	TCCAAATAGGCATTTGATCACCTC
MX_GA35	400	TTCTGACCACTAGCTACAACACTGCTC	GAGAAGAAAACTGATCTCCCAAAGTCC
MX_AG32_1	137	GGTGACCATTTCTCTGCTTGTTTC	TGTTCTAAAGATCGACTGCACACAG
MX_T38_1	215	CATATTAACCAGGCCCCAGGAC	GAACAAAAGGCCCCTAGAAGATG
MX_TC35_1	318	GCATGACTTGGACAACTGCTTTC	GCTTCTGGGTCAAGGGAATGTG
MX_TC36	412	GGGGAGGATCTTCTGGCTCTG	GGCAAGGCACCACAACATGAG
MX_T34_1	128	TGAAACAACATCTTGCCAATCC	GTTCTTTGAACAACTGGGAAATTATTG
MX_A31_1	212	CAACTGCAGTGGGCTCACCAG	AGCCATGAGTCCCTTTGTGGAG
MX_GA29_1	336	ATCCCCCTTGTTTTTCCCTCTG	TTCGAAGGTTTCAGTCAAATATCAGTC
MX_T42	417	GGCATCCTCGCTATTCCATGAG	CAAATGCTGTGGAATTCACCAATG
MX_A45_1	127	TGCTCAAGTATTCACCAAGACATGC	GGAGAGTGTTTTTCGGGGTTTTC
MX_A32_1	203	ACCCAAAGGGGCAATCTTTTTC	TGGCTACTGAGGTAACCAAATTTCC
M5_T52	327	TGTGTCCCCTGGCATAGCCTAC	TGTTGGGGTGTTGTGATGAACC
M6_AG41	402	GGCTCAGTAAGTAGAGCCCAAGTCTC	CCTGAGTTCAAGGGAGGTTTTG
MX_TC40	144	TGACCCAGAGCCAAATAGCAAG	TGGGAATTGGTTCATGGGAAAG
MX_TC32_1	246	CTTCTTACCTCGCCAGCCTTTC	TGGCTATTTCATGATATGGTTACAGG
MX_T37_1	326	GGCAGGTCCATTCAGTCTCCTC	TTTTAAGGAGGGAGCCCGGAAC
MX_A43_2	409	CATTCATCCAGAAATGGTAGTGCATC	TTTTAAGGAGGGAGCCCGGAAC
M2_AC33	160	GGAGGGTTTTAAATAGGGAATGTGAAG	TGCAAAGTGCCCTTCTTTGACC
MX_A34_1	226	CACCTCATTTCTAGTGAAAGGATTTTG	CCTTCTATGCCAGTTGTGGTAAATG
MX_A31_2	326	CTCCCCCATTGTTTTGAACAGC	GCGACAACCCTGTCTAGGCAAC
MX_A32_2	449	GGGTGCTGGGATTCTGACTTAGG	TGGGATATGTTTTTGGAAGCATGAC
MX_AG30	146	AGCCTTTAGCATGAGCTTTATCAGG	CGCCTGTATTTCTCTTAGTGCCCTATC
MX_TC32_2	223	TGCCAGAGCTGCCTTGTATGAG	CAGCTCCTTTCCATTGACTGCTC
MX_T47_1	315	TCAAATGAAATGCCCCACACTG	CTGTCTGCATTTGGGGAGGTG
MX_CA30	411	ACCCCAATCCCCGAGGAACTAC	CTACGGCTGGGTTGTTTTGAGC
MX_A50	128	GGCATCAGATTCTAAGGTTGTCG	AGGTTGGAAGCCAATGGAAATC
MX_GA29_2	222	GGAAAAGTGAGTGAGCATGTGTGG	AGCTGGCCTGCATACATTCACC
MX_GA30_1	319	TTCCCCAAGAAGATTCCACTGC	GCCCATACCTTGATCTCCCTCTG
MX_T34_2	407	CGGCAATTGATGCTCTGAATG	CTCCCCCTGCTCCTTCATACAC
M5_T50	150	CTCCATGGAAACAGCAATGAGC	AAAGCTGCTGCCAAAGATAGGC
M2_T47	256	TGGGACTTCAGGTTTTCATGGTC	CATCTCCCCAAATCCACAGGTC
M1_T49	344	TCACCATGGATCCTTTGTCTCAG	GGAGAATTATTGGGGAAGTTGAGG
M4_AG33	437	GAATAGCATCACCGCACTGCAC	AGAGGTCCGTTGCATCTGTTGG
MX_A46	149	GCCATCTAAAGAAATGTGTGGTTGC	GTTTAGGCCTGGACTGGGACAG
MX_TC35_2	247	CGCAGCCCTGCACATTCTATAAC	TCCACTCTGATTGCCTCCAGTTC
MX_AC30_2	331	CACCTGGCCATAATTTCCATACC	TTCTCATCTTCCGTGGCTTGTG
MX_GA36_1	403	TCAGAGGAGATGAGGGAGAAGAAAG	GGGAAAAAGCAAGGAAATGCTC
MX_GA32_1	149	GCCTGCTCTTAAAATGCCATGATAC	TCTCCAGAGGGGGCATACAAAG
MX_T37_2	244	CAGTGGCCAAAAATTGTTCCTG	GTGCTAGTGAGGCGAAGGGAAG
MX_AG33	348	TGCATTATTGAGCAGCACTTCTGAG	GGTTGCTTCATGCCAAGTTCG
MX_GT29	417	TGTATAGCTAGAGAGGAAACTGGATGG	GCACACAGAAGACTCCCCACAG
MX_GA33	143	GGACCTCTTGGTATGCCCACTG	GAAGAATTTCCCACCTCTAGTCAAGG
MX_TA29	220	TGATGGCACATCACAAGCAATG	CCAGAATGAGGGTGTAGCATGG
MX_AC34	320	GAACATGGGCCTCACCTTTCAC	AGCCTGAGCATTCTCTGCCTTC
MX_T39_1	411	TGGTAGGATTCCAAGTTGGCAAAG	CAGATCACTGCTTCCCAGCTTTAG
MX_TC38	153	CAGCCCAATTCCCCACAGAAC	GCAATTTGAAAAATGATCGAGACG
MX_TC30_1	256	TTGCTATGTGGGTGAAGATAGAAGC	CACAGGCATGGTAATAGGATCAGG
MX_T61	356	CATGCAAGCCAGCCTATGTTTG	TGTGTCATCAGATAATGCAATGAGG
MX_GA29_3	443	ACTGCAAATCACCAAGGAGAGG	AATCAAGGGTTCCAAAGCATGG
MX_T43	153	TGGAGCATGTGACCTCCAGAAG	TCCCCCTCTGGAGAATTGTGAC
M7_A47_1	232	TGCATGTGAAATTTATTTTGAAACTGG	TGTTGTGTTGTGTTTTTGGTTTTGG
MX_CT39	334	CCAGGCCAGGCATGAATACTG	GCAGGTGCATCAAAAATCAAAGG
MX_A47_1	416	TTCACAAGAGTATGCAGGACATTGC	GTTAGTGGGCTCCCTCCCTCTC
MX_A39_1	151	TCACAGAAAAGCTTCTTGGTTAGGC	ACCATTTAGTGGTTTGAAGAAGAAGG
MX_GA30_2	235	CCCCTGTATTCATACCTGCATTCC	GGCCGGTCTGTTTAATAAGCTATTTTG
MX_TG30	354	GGGCAGAAAACAAGGTTTGGAG	GGACATCTCTGATCACCATCTGAAG
M7_CT47	160	TTCTGATCCGGATGGATTCGAG	GACAATGGGCGCCTCTCCTG
MX_AG32_2	250	TTTCACCTTGGTCCAAACCAATAG	CAAACAAGAAGCTGGCCATTTACAG
MX_CT30	335	GCTGGGAAATCTATGGCAACTG	GGTTTCTGGAACAGCAGGAAGC
MX_TC35_3	424	TCCATCATAAACAACAGCAATCTCC	TGGGCTCAATATCATTTTTCAAGC
MX_AG36	160	AGGGAGCCCCCTTCTTTTCC	CCCACTCCACGTGCATTAACTC
M1_AG42	243	GCAGGAAGCAAAAATAGCAATGAG	TGCATTGAAAGATCACATTCAGG
M7_A47_2	314	CGCTGAGGATATTGTGGTCAGG	TCAGGGGTGGGTAATTTTTGTTTG
MX_TG33	450	AAACAGAGCTGGGTGCTGGAAC	TCCATGGGATGCTCAGAAACAG
MX_A47_2	155	GGCCCTCCTTCTGTACTCTCTCC	TTTGGAGACTTGCCAGAATTGG
MX_T33_1	231	CACCCATGAAGGGGACAATGAC	AAACCTGCCACAGGGAATATGG
MX_TC33_1	354	AAGCAAGAGCACATCCCCTGAG	CTCCGAAAGCCGCTTCCTACTC
MX_T32_2	430	GATGCAAATGTGACCTGGTTTAGC	GCACATAATCCAAAGAAGCCACAAG
M5_T45	159	TGCAAAAGAAAAGAAATGGCTCAC	GCTTGCAATGGCTTGTGATCTG
M1_T51_1	225	CCAGTCTAGGAAGGCCTGTCTATTTAC	CTCCAAACGATGGGTGTGAGTG
M1_AG41	449	TTGCTGAAGCACTGGAGAAGTAGG	GCTTTTCCTACTGGCAAAGGGAAC
M4_A45	156	GCACCAAGGGATGCTTTTCATC	TGAAATAACAAAGGCCAAAGCACAG
M6_AAG36	250	TCCAGCCTTCAGTAGGCACAGG	GGACAACTACCACAAAATTCCAAGG
M3_T40	354	TTTTATTCCAGCCTCAACCTCATAAAC	GGGCAGCTCACCTCCTATTGTG
M4_A39	448	TCCTACAGTACCTCTCTGTCCTGAGC	TGGCCGAAGCTTCAGAATTACC
MX_A53	160	CCGAGGATCTTTCCTCGTTTATTG	TTCATGCTGTCCCAGACCAGTG
MX_A34_2	258	GTGCTCATATGGACAGTGCCATTC	GGTGGAGAAGGCTTATTCATAGAAGAG
M2_A49	344	TGGGCTTTTTGGAGAATGATCTG	GCTGTAAGCCCCTGGTTTGATG
MX_TC34_1	447	TTTTCCCAACCTCTCAAACTGC	AGAAGTGGGGTGAGGGGGATAG
MX_A59	160	TGGGGAGGACAAAAAGTTTAGATGAG	TTTCCTTCAACCTGCAACATCC
MX_TC31	254	TTGATGGGGATTTTACCCTTGC	GAAAGATCCAGTGAATGAGAATCAGG
MX_T46	358	TGTCCTGTGGCACCAAGTATCTTC	GGAAAGGGAGAGGAGGAACAAGAG
MX_A35_1	439	GGGTGAACCAAATCAAACACAGG	TGGCAGCTGGAGAGAAAGATGG
MX_T37_3	158	TCTGCCAGAATAATTTGCTCATTCC	CCCACAAACAGCAAGAAACCTG
M6_A41	251	TGGAGTTGTTGATTACGTGCTCTTG	TGGTAGCTCTGTTAGGGGAAAGGAG
MX_TC30_2	348	CAGCTTGGGGCCATCTTAACTG	GCCAAGTGTCAAAGCTGCTTCC
MX_T35	448	GCTGACGGGAATACAGACCACAC	CCTGTGGCCTTTGCCTTTAATC
MX_T38_2	160	CATGGGAATTTGCCCAGAAAG	TCTTTTTCTTCATTGCCAGCTCAC
M6_T52	245	CAGCCCTGTCCTTCTCCCTCTAC	TGAGCCACTCTGCTCTCCATTG
MX_TC29	339	TGGATTCCGATATTCAACAATACATCC	CCAAATGAGGACTACGGCCAAG
MX_TC34_2	447	CACAGTGTTTTGATGTTATGCCAAG	CCAACCAACCAAAACAAACAAAC
M13_TG32	126	GGGCAGCATCAGCATGGTATC	GAGGACCAGTAGGGCAAACCTG
MX_CT31	211	TGCTCTATGGCCACACTCATGTC	TCATTGCCTTTGGCTCACTGAC
MX_CT23	285	CATGTGAAAGTGGTGTCAACTTGG	CAGTATTTGGTGGCCTTTCATCG
MX_T36	446	TGGCCTTGTCATTTACATCTGC	TTAGAATTGGCAGGCTCACACC
M2_CA18	112	GTGTTCCTAAGGTTGTATTTTGGC	GAAATTTGACAATTGCTAGGTGC
M13_AG32	259	GCCCCTGAATCTTGAACTGGTG	CCCCAAAAGTAGCCAACAGTGG
MX_T37_4	312	GCAAGCAGTTTGAGTCACAAAGG	TCTTTGATAAAGCATTCAGATCTACCC
MX_T41_1	399	TTCTAGTCCATCCAGCCCTTCC	GGGGCGTGCTGTACCTTAATTG
M7_T45	157	TTTCCCACCGATCTTTCATCTG	ATCCTGATGATGGTTGCTTTCC
MX_A34_3	222	CCCCACCCACTATTTTTCTCACC	AATTCTTTTCCTGTCAATTCTTTGTCC
MX_T34_3	301	GGCATCCTCCACTCTGGGAAAC	TCAAACCCCACCCCATAGAGG
MX_GA32_2	140	TCATGACGTCAGAAATGATCTGC	CCCTATGAGGTACATCACCCAAGC
M10_GA51	190	TAGGAAGGCATGGTGCTAGG	TGCAAGTATGTGAACTTTGAGTTTTC
M10_AG45	301	AAAGCCCCAAGAAAAAGAACAC	TGCCTGCAAATTTCATGATGTC
MX_A39_2	130	CATTTCCTGGAGGGTGGTTCAG	TCTGTTTTCCAATCAGGGGTCTC
MX_CA29	221	TCTCCCCAGTTCCCATCTAGAGC	TGCTCTCATTGCCTCTCACACC
MX_A32_3	309	TCTCAACATTCGGGATGAGATAAGG	TCCATCCAAGGTCTCCAAGGTG
MX_A47_3	453	CGGGGACATTCCACGTTAGTTC	GCTTATGGTGGATTCCCTGTGC
M5_T51_1	148	TGCTATGGGGCAGCCTAGAAAC	TGCCTGGAATTCAGACTCACAAAG
M4_T48	255	AGCATTTGCAGTGGAGGCTTTC	GGATGCAGGCAGCTAGGGTATG
M1_T41	438	GATAAACCAAAAATTGGCTGTAATCTG	TCTAGCATGGTAACCCTATAACCTGTG
MX_A35_2	113	GCTGTGTCAGGAACTCAGCTCTC	CAGATGGCCTGTTTGCTGTCTG
M16_AAG43	190	TTCAGTCTCCTCCCATCTGTGC	CGATGTGTTGTGCATTGGTTCC
M3_A41	357	CACAGATCTGGTTGAGTGAATGATTG	CCACAGTGAAAGCAGCTATACTCAGC
M7_T50	426	TTGAAGTGTGGCTTTTGGCATC	TGATCTGGAGTTTGGGAAATCAG
M1_GT15	83	CTGCCATCCACTACTTGGTG	CAAATGATACAGTGGGAAACCCC
M5_A51	216	GCTGTCACTCAATGCAAACATCG	CCAGCAGTGCCATTCTCACAAG
M14_CTTT31	260	GGGCATAAATTGTTTGTCGCTTG	GTGTGACTGCTCGCTTCCCATC
M7_A39	433	TGTCCTCACTCCGTGCTGGTAG	CAGGTCAAAAGAGAGCAAAGACAGG
MX_A39_3	324	CCACACCTGGCAGAAGTATGAGG	AATCCTGCCTTCCAGGTCCTTC
MX_T33_2	155	TTGCTGCTGTAGCTGACACTGAG	CACTAAATTCACTGTCCATTGCTTCTG
MX_A38	440	CAATTGCGGTACCACCACAGTC	CAGAGTTGAATGCCCACACCAG
M1_GT33	351	TCTGGGTTGACGTGTCTCTTGC	AAAAGGGAAGGTGGGAGTGAGG
MX_A43_3	209	TGAGGTGGATATTTCCTATCCATTCC	TTTCATGGCTTTTAGAACGGTTG
MX_T37_5	252	CAGCCAAGGCTAAACTGGAACC	CTCCTTTCCAGCCCCAGCTAAC
M6_GA33	409	CATACAGTGCCCCCTCCCTAAG	AGCTTTCCTGAGGGGCATTCTC
M18_AAG41	330	GCTGGTGGAATTATTTGTGGAAAC	AAGCCGGCTCCTAGTGACTTAC
M3_AAAGC30	378	AGACCAGGCACCACCAGTCAAG	CGTAAAGAACGCAGATAAAGCTTGC
MX_GA36_2	150	CCAGGACAGCTCTATAGCAAATGAATC	TGAGCCCACCACAGGTAGTCAG
MX_T47_2	242	TCCCCCTCTTCTCTCTCTGCTC	TAGGGAGAGGGGATCGCAGAAC
MX_T41_2	342	AAAAGCAGATTCAGCAGGAGCAG	GAGGGCCCAGCAAACCTTACAG
M14_CAGT13	234	TTCCCCACATCGCTGTAAATGG	TGGCCTGAGACAAAAGCCTAGC
MX_TG35	150	TGGGTAGACAAGCTGGCCTGAG	GCTGGGCTGAGTGGAAAGCTAC
MX_T40	259	AAGGGGTTTACTGGCCCCTTC	CAGAGGAGAGTAACATTGGCATTGAG
MX_A36	352	AGAGGAGCTGGAGGGAGGAAAG	CCTCAACAGAATCCTGCCACTTC
MX_TC33_2	156	GGTGCTGTAATCTCCCCAAGTCC	CCCACTTCCCATTTCATGTGTG
MX_AG64	239	CCTTTGTTCTCCTCCCCTTTCC	GAGGGGGAGGCTGGTGACAG
MX_AT31_1	331	GCATGAAAGAAAGATGAGAGTGCTTG	GGTGTTCCTTGTATAACCAAGCTGAAG
MX_AT31_2	340	TGCATAGACCAGGAATTCTGAAAATG	TCATGTGCCCCTGTTTGTTTTC
M1_GT20	131	TTGTGTGTAGTACAGTGTTGGTGG	TGGTTCCTGACATCAATCTCC
MX_A45_2	404	TTCTTTGTCTTAAAGTGGGAATGAGG	TGGCATTTGTGGAGGATATCTGG
MX_T39_2	124	TGCCTACTGCCTTTACATGAGGTC	CCAAGGTGAGATTTCATCCTGAGTC
M13_CT31	211	TGCTCTATGGCCACACTCATGTC	TCATTGCCTTTGGCTCACTGAC
MX_CT29	275	CAGCAAAAACAGGTGGCTGTG	AATGCAGGGCTCAGGAAATGAG
M10_AAGC22	172	TTCAGGTAGATACATCAGACCTGTGG	AAGTCTTGGGGGAACAGTCGAG
M19_GAA19	375	GAGAAACCCTGTCTCGAAAAGAAG	GTCGACGCTGCAACTCAGTC
